# Supplementary material for: The data set on vertical distribution pattern of Bemisia tabaci genn. (Homoptera: Aleyrodidae) in several vegetable crops
Source: Data Brief. 2020 Aug 8;32:106157. doi: 10.1016/j.dib.2020.106157 (PMC7452587; doi:10.1016/j.dib.2020.106157)
Supplement: Supplementary file 1 [file mmc1.xml]

<?xml version="1.0" encoding="utf-8" standalone="no"?>
<data>
  <datasets>
    <author>sudarjat@unpad.ac.id</author>
    <type>1</type>
    <dataset>
      <name>Raw Data for Data Set on Vertical Distribution Pattern of Bemisia tabaci Genn. (Homoptera: Aleyrodidae) in Several Vegetable Crops</name>
      <caption />
      <description>This data are the raw data of Data Set on Vertical Distribution PatternThe Data set on vertical distribution pattern of Bemisiabemisia tabaci Genn. (Homoptera: Aleyrodidaegenn. (homoptera: aleyrodidae) in Several Vegetable Cropsseveral vegetable crops</description>
      <filetype>
        <name />
      </filetype>
      <filesize />
      <source>0</source>
      <sourcename>Original Data</sourcename>
      <access>
        <type>1</type>
        <name>Data available in data repository</name>
        <reponame>Mendeley Data</reponame>
        <PersistentId>10.17632/84xd3r3tg4.1 </PersistentId>
        <deeplinkurl>https://data.mendeley.com/datasets/84xd3r3tg4/1 </deeplinkurl>
      </access>
    </dataset>
  </datasets>
</data>
